# Supplementary material for: NLRP7 deubiquitination by USP10 promotes tumor progression and tumor-associated macrophage polarization in colorectal cancer
Source: J Exp Clin Cancer Res. 2021 Apr 10;40:126. doi: 10.1186/s13046-021-01920-y (PMC8035766; doi:10.1186/s13046-021-01920-y)
Supplement: Supplementary file 4 — Additional file 4: The list of proteins physically interacted with NLRP7. [file 13046_2021_1920_MOESM4_ESM.xls]

## Sheet: Additional file 4
	Accession	Official gene_symbol	Description.x	Score.x	Coverage.x	#.Proteins.x	#.Unique.Peptides.x	#.Peptides.x	#.PSMs.x	#.AAs.x	MW.[kDa].x
1	A6NMY6	ANXA2P2	Putative annexin A2-like protein OS=Homo sapiens GN=ANXA2P2 PE=5 SV=2 - [AXA2L_HUMAN]	88.6983	6.19	2	2	2	3	339	38.6348
2	B2RPK0	HMGB1P1	Putative high mobility group protein B1-like 1 OS=Homo sapiens GN=HMGB1P1 PE=5 SV=1 - [HGB1A_HUMAN]	23.63	7.11	2	1	1	1	211	24.2228
3	O00148	DDX39A	ATP-dependent RNA helicase DDX39A OS=Homo sapiens GN=DDX39A PE=1 SV=2 - [DX39A_HUMAN]	36.74	2.34	2	1	1	1	427	49.098
4	O00567	NOP56	Nucleolar protein 56 OS=Homo sapiens GN=NOP56 PE=1 SV=4 - [NOP56_HUMAN]	42.17	2.19	1	1	1	1	594	66.0087
5	O15479	MAGEB2	Melanoma-associated antigen B2 OS=Homo sapiens GN=MAGEB2 PE=1 SV=3 - [MAGB2_HUMAN]	53.44	5.02	1	1	1	1	319	35.2551
6	O43143	DHX15	Pre-mRNA-splicing factor ATP-dependent RNA helicase DHX15 OS=Homo sapiens GN=DHX15 PE=1 SV=2 - [DHX15_HUMAN]	38.923	4.78	1	4	4	4	795	90.8752
7	O43390	HNRNPR	Heterogeneous nuclear ribonucleoprotein R OS=Homo sapiens GN=HNRNPR PE=1 SV=1 - [HNRPR_HUMAN]	34.75	4.11	1	2	2	2	633	70.8993
8	O76009	KRT33A	Keratin, type I cuticular Ha3-I OS=Homo sapiens GN=KRT33A PE=2 SV=2 - [KT33A_HUMAN]	151.996	14.85	3	1	7	8	404	45.9114
9	O76013	KRT36	Keratin, type I cuticular Ha6 OS=Homo sapiens GN=KRT36 PE=1 SV=1 - [KRT36_HUMAN]	132.242	6	2	2	4	7	467	52.214
10	P00338	LDHA	L-lactate dehydrogenase A chain OS=Homo sapiens GN=LDHA PE=1 SV=2 - [LDHA_HUMAN]	35.87	2.71	1	1	1	1	332	36.6654
11	P01040	CSTA	Cystatin-A OS=Homo sapiens GN=CSTA PE=1 SV=1 - [CYTA_HUMAN]	30.13	33.67	1	2	2	3	98	10.9997
12	P02042	HBD	Hemoglobin subunit delta OS=Homo sapiens GN=HBD PE=1 SV=2 - [HBD_HUMAN]	87.0795	12.93	5	2	2	4	147	16.0453
13	P02452	COL1A1	Collagen alpha-1(I) chain OS=Homo sapiens GN=COL1A1 PE=1 SV=5 - [CO1A1_HUMAN]	0	0.61	1	1	1	1	1464	138.857
14	P04040	CAT	Catalase OS=Homo sapiens GN=CAT PE=1 SV=3 - [CATA_HUMAN]	22.88	4.55	1	1	1	1	527	59.7188
15	P04075	ALDOA	Fructose-bisphosphate aldolase A OS=Homo sapiens GN=ALDOA PE=1 SV=2 - [ALDOA_HUMAN]	28.29	2.2	1	1	1	1	364	39.3953
16	P05089	ARG1	Arginase-1 OS=Homo sapiens GN=ARG1 PE=1 SV=2 - [ARGI1_HUMAN]	55.58	3.42	1	1	1	1	322	34.7133
17	P05109	S100A8	Protein S100-A8 OS=Homo sapiens GN=S100A8 PE=1 SV=1 - [S10A8_HUMAN]	40.742	11.83	1	1	1	4	93	10.8276
18	P05165	PCCA	Propionyl-CoA carboxylase alpha chain, mitochondrial OS=Homo sapiens GN=PCCA PE=1 SV=4 - [PCCA_HUMAN]	38.99	1.37	1	1	1	1	728	80.0081
19	P05166	PCCB	Propionyl-CoA carboxylase beta chain, mitochondrial OS=Homo sapiens GN=PCCB PE=1 SV=3 - [PCCB_HUMAN]	38.11	1.86	1	1	1	1	539	58.1788
20	P05204	HMGN2	Non-histone chromosomal protein HMG-17 OS=Homo sapiens GN=HMGN2 PE=1 SV=3 - [HMGN2_HUMAN]	0	16.67	1	1	1	1	90	9.38706
21	P05387	RPLP2	60S acidic ribosomal protein P2 OS=Homo sapiens GN=RPLP2 PE=1 SV=1 - [RLA2_HUMAN]	35.13	45.22	1	2	2	3	115	11.6578
22	P05388	RPLP0	60S acidic ribosomal protein P0 OS=Homo sapiens GN=RPLP0 PE=1 SV=1 - [RLA0_HUMAN]	60.6742	19.87	2	4	4	5	317	34.2518
23	P06454	PTMA	Prothymosin alpha OS=Homo sapiens GN=PTMA PE=1 SV=2 - [PTMA_HUMAN]	72.7389	21.62	1	2	2	2	111	12.196
24	P06702	S100A9	Protein S100-A9 OS=Homo sapiens GN=S100A9 PE=1 SV=1 - [S10A9_HUMAN]	44.9573	17.54	1	2	2	5	114	13.2335
25	P06733	ENO1	Alpha-enolase OS=Homo sapiens GN=ENO1 PE=1 SV=2 - [ENOA_HUMAN]	38.0441	5.76	1	3	3	3	434	47.1393
26	P06748	NPM1	Nucleophosmin OS=Homo sapiens GN=NPM1 PE=1 SV=2 - [NPM_HUMAN]	135.313	13.61	1	4	4	4	294	32.5548
27	P06899	HIST1H2BJ	Histone H2B type 1-J OS=Homo sapiens GN=HIST1H2BJ PE=1 SV=3 - [H2B1J_HUMAN]	197.043	46.83	8	1	6	8	126	13.8956
28	P07355	ANXA2	Annexin A2 OS=Homo sapiens GN=ANXA2 PE=1 SV=2 - [ANXA2_HUMAN]	74.5521	8.85	2	3	3	3	339	38.5798
29	P07437	TUBB	Tubulin beta chain OS=Homo sapiens GN=TUBB PE=1 SV=2 - [TBB5_HUMAN]	58.8195	7.66	10	3	3	3	444	49.639
30	P07910	HNRNPC	Heterogeneous nuclear ribonucleoproteins C1/C2 OS=Homo sapiens GN=HNRNPC PE=1 SV=4 - [HNRPC_HUMAN]	37.5897	2.94	1	1	1	2	306	33.6495
31	P08670	VIM	Vimentin OS=Homo sapiens GN=VIM PE=1 SV=4 - [VIME_HUMAN]	71.18	5.15	1	2	2	2	466	53.6191
32	P08865	RPSA	40S ribosomal protein SA OS=Homo sapiens GN=RPSA PE=1 SV=4 - [RSSA_HUMAN]	47.73	4.41	1	1	1	1	295	32.8334
33	P09382	LGALS1	Galectin-1 OS=Homo sapiens GN=LGALS1 PE=1 SV=2 - [LEG1_HUMAN]	27.6961	5.93	1	1	1	2	135	14.7062
34	P0CG48	UBC	Polyubiquitin-C OS=Homo sapiens GN=UBC PE=1 SV=3 - [UBC_HUMAN]	104.919	61.75	4	4	4	5	685	76.9915
35	P0DOX2	IGHA2	Immunoglobulin alpha-2 heavy chain OS=Homo sapiens OX=9606 PE=1 SV=2 - [IGA2_HUMAN]	65.9442	3.74	25	2	2	3	455	48.9032
36	P0DP24	CALM2	Calmodulin-2 OS=Homo sapiens GN=CALM2 PE=1 SV=1 - [CALM2_HUMAN]	49.0926	15.44	3	2	2	2	149	16.8268
37	P12236	SLC25A6	ADP/ATP translocase 3 OS=Homo sapiens GN=SLC25A6 PE=1 SV=4 - [ADT3_HUMAN]	76.8865	17.45	3	1	5	7	298	32.8452
38	P12268	IMPDH2	Inosine-5'-monophosphate dehydrogenase 2 OS=Homo sapiens GN=IMPDH2 PE=1 SV=2 - [IMDH2_HUMAN]	50.77	2.33	1	1	1	1	514	55.7696
39	P13639	EEF2	Elongation factor 2 OS=Homo sapiens GN=EEF2 PE=1 SV=4 - [EF2_HUMAN]	37.42	1.05	1	1	1	1	858	95.277
40	P14618	PKM	Pyruvate kinase PKM OS=Homo sapiens GN=PKM PE=1 SV=4 - [KPYM_HUMAN]	29.25	2.07	2	1	1	1	531	57.9
41	P15259	PGAM2	Phosphoglycerate mutase 2 OS=Homo sapiens GN=PGAM2 PE=1 SV=3 - [PGAM2_HUMAN]	35.79	4.35	2	1	1	1	253	28.7478
42	P15531	NME1	Nucleoside diphosphate kinase A OS=Homo sapiens GN=NME1 PE=1 SV=1 - [NDKA_HUMAN]	32.1	7.89	2	1	1	1	152	17.1377
43	P18077	RPL35A	60S ribosomal protein L35a OS=Homo sapiens GN=RPL35A PE=1 SV=2 - [RL35A_HUMAN]	38.801	30.91	1	5	5	6	110	12.5298
44	P18124	RPL7	60S ribosomal protein L7 OS=Homo sapiens GN=RPL7 PE=1 SV=1 - [RL7_HUMAN]	62.58	4.44	1	1	1	1	248	29.2072
45	P18621	RPL17	60S ribosomal protein L17 OS=Homo sapiens GN=RPL17 PE=1 SV=3 - [RL17_HUMAN]	0	4.89	1	1	1	1	184	21.3833
46	P20700	LMNB1	Lamin-B1 OS=Homo sapiens GN=LMNB1 PE=1 SV=2 - [LMNB1_HUMAN]	44.27	1.37	3	1	1	1	586	66.3676
47	P22626	HNRNPA2B1	Heterogeneous nuclear ribonucleoproteins A2/B1 OS=Homo sapiens GN=HNRNPA2B1 PE=1 SV=2 - [ROA2_HUMAN]	112.957	9.63	1	3	3	5	353	37.4067
48	P23284	PPIB	Peptidyl-prolyl cis-trans isomerase B OS=Homo sapiens GN=PPIB PE=1 SV=2 - [PPIB_HUMAN]	33.44	6.02	1	1	1	1	216	23.7275
49	P23396	RPS3	40S ribosomal protein S3 OS=Homo sapiens GN=RPS3 PE=1 SV=2 - [RS3_HUMAN]	53.2376	7.41	1	2	2	2	243	26.6714
50	P23588	EIF4B	Eukaryotic translation initiation factor 4B OS=Homo sapiens GN=EIF4B PE=1 SV=2 - [IF4B_HUMAN]	23.92	1.31	1	1	1	1	611	69.1103
51	P25311	AZGP1	Zinc-alpha-2-glycoprotein OS=Homo sapiens GN=AZGP1 PE=1 SV=2 - [ZA2G_HUMAN]	27.27	3.36	1	1	1	1	298	34.2371
52	P25705	ATP5F1A	ATP synthase subunit alpha, mitochondrial OS=Homo sapiens GN=ATP5A1 PE=1 SV=1 - [ATPA_HUMAN]	61.74	2.35	1	1	1	1	553	59.7136
53	P26373	RPL13	60S ribosomal protein L13 OS=Homo sapiens GN=RPL13 PE=1 SV=4 - [RL13_HUMAN]	84.8394	5.21	1	1	1	3	211	24.2465
54	P27348	YWHAQ	14-3-3 protein theta OS=Homo sapiens GN=YWHAQ PE=1 SV=1 - [1433T_HUMAN]	21.65	3.27	7	1	1	1	245	27.7468
55	P27635	RPL10	60S ribosomal protein L10 OS=Homo sapiens GN=RPL10 PE=1 SV=4 - [RL10_HUMAN]	50.28	10.75	2	2	2	2	214	24.5879
56	P28161	GSTM2	Glutathione S-transferase Mu 2 OS=Homo sapiens GN=GSTM2 PE=1 SV=2 - [GSTM2_HUMAN]	69.91	4.13	3	1	1	1	218	25.728
57	P30086	PEBP1	Phosphatidylethanolamine-binding protein 1 OS=Homo sapiens GN=PEBP1 PE=1 SV=3 - [PEBP1_HUMAN]	34.18	4.28	1	1	1	1	187	21.0437
58	P31151	S100A7	Protein S100-A7 OS=Homo sapiens GN=S100A7 PE=1 SV=4 - [S10A7_HUMAN]	41.31	17.82	2	2	2	4	101	11.4636
59	P31943	HNRNPH1	Heterogeneous nuclear ribonucleoprotein H OS=Homo sapiens GN=HNRNPH1 PE=1 SV=4 - [HNRH1_HUMAN]	112.982	11.14	2	2	3	4	449	49.1984
60	P31944	CASP14	Caspase-14 OS=Homo sapiens GN=CASP14 PE=1 SV=2 - [CASPE_HUMAN]	42.2311	4.55	1	2	2	3	242	27.662
61	P32119	PRDX2	Peroxiredoxin-2 OS=Homo sapiens GN=PRDX2 PE=1 SV=5 - [PRDX2_HUMAN]	80.3267	5.56	2	1	1	2	198	21.8782
62	P32969	RPL9	60S ribosomal protein L9 OS=Homo sapiens GN=RPL9 PE=1 SV=1 - [RL9_HUMAN]	27.12	5.21	1	1	1	1	192	21.8498
63	P36873	PPP1CC	Serine/threonine-protein phosphatase PP1-gamma catalytic subunit OS=Homo sapiens GN=PPP1CC PE=1 SV=1 - [PP1G_HUMAN]	78.3718	7.43	1	2	2	2	323	36.9597
64	P36957	DLST	Dihydrolipoyllysine-residue succinyltransferase component of 2-oxoglutarate dehydrogenase complex, mitochondrial OS=Homo sapiens GN=DLST PE=1 SV=4 - [ODO2_HUMAN]	71.87	1.77	1	1	1	2	453	48.7245
65	P38919	EIF4A3	Eukaryotic initiation factor 4A-III OS=Homo sapiens GN=EIF4A3 PE=1 SV=4 - [IF4A3_HUMAN]	48.662	5.84	1	2	2	2	411	46.8412
66	P39019	RPS19	40S ribosomal protein S19 OS=Homo sapiens GN=RPS19 PE=1 SV=2 - [RS19_HUMAN]	56.335	6.21	1	1	1	2	145	16.0505
67	P39023	RPL3	60S ribosomal protein L3 OS=Homo sapiens GN=RPL3 PE=1 SV=2 - [RL3_HUMAN]	58.6191	5.21	1	2	2	2	403	46.0798
68	P42766	RPL35	60S ribosomal protein L35 OS=Homo sapiens GN=RPL35 PE=1 SV=2 - [RL35_HUMAN]	25.49	8.13	1	1	1	1	123	14.5426
69	P46777	RPL5	60S ribosomal protein L5 OS=Homo sapiens GN=RPL5 PE=1 SV=3 - [RL5_HUMAN]	29.9	4.71	1	1	1	1	297	34.3407
70	P46778	RPL21	60S ribosomal protein L21 OS=Homo sapiens GN=RPL21 PE=1 SV=2 - [RL21_HUMAN]	25.14	16.25	1	2	2	2	160	18.5531
71	P46779	RPL28	60S ribosomal protein L28 OS=Homo sapiens GN=RPL28 PE=1 SV=3 - [RL28_HUMAN]	40.5031	13.14	1	2	2	2	137	15.7377
72	P47914	RPL29	60S ribosomal protein L29 OS=Homo sapiens GN=RPL29 PE=1 SV=2 - [RL29_HUMAN]	0	9.43	1	1	1	1	159	17.7411
73	P49207	RPL34	60S ribosomal protein L34 OS=Homo sapiens GN=RPL34 PE=1 SV=3 - [RL34_HUMAN]	30.5019	14.53	1	2	2	3	117	13.2845
74	P50914	RPL14	60S ribosomal protein L14 OS=Homo sapiens GN=RPL14 PE=1 SV=4 - [RL14_HUMAN]	80.2494	9.3	1	2	2	2	215	23.417
75	P52272	HNRNPM	Heterogeneous nuclear ribonucleoprotein M OS=Homo sapiens GN=HNRNPM PE=1 SV=3 - [HNRPM_HUMAN]	1342.42	45.62	1	29	29	62	730	77.4643
76	P52597	HNRNPF	Heterogeneous nuclear ribonucleoprotein F OS=Homo sapiens GN=HNRNPF PE=1 SV=3 - [HNRPF_HUMAN]	62.65	8.19	1	1	2	2	415	45.6429
77	P60842	EIF4A1	Eukaryotic initiation factor 4A-I OS=Homo sapiens GN=EIF4A1 PE=1 SV=1 - [IF4A1_HUMAN]	41.22	2.46	2	1	1	1	406	46.1246
78	P61247	RPS3A	40S ribosomal protein S3a OS=Homo sapiens GN=RPS3A PE=1 SV=2 - [RS3A_HUMAN]	34.48	10.98	1	3	3	3	264	29.9257
79	P61254	RPL26	60S ribosomal protein L26 OS=Homo sapiens GN=RPL26 PE=1 SV=1 - [RL26_HUMAN]	63.9039	17.24	2	4	4	5	145	17.2475
80	P61513	RPL37A	60S ribosomal protein L37a OS=Homo sapiens GN=RPL37A PE=1 SV=2 - [RL37A_HUMAN]	31.23	9.78	1	1	1	1	92	10.2685
81	P62081	RPS7	40S ribosomal protein S7 OS=Homo sapiens GN=RPS7 PE=1 SV=1 - [RS7_HUMAN]	43.541	10.31	1	2	2	2	194	22.1133
82	P62136	PPP1CA	Serine/threonine-protein phosphatase PP1-alpha catalytic subunit OS=Homo sapiens GN=PPP1CA PE=1 SV=1 - [PP1A_HUMAN]	93.7282	16.06	1	4	4	6	330	37.4878
83	P62140	PPP1CB	Serine/threonine-protein phosphatase PP1-beta catalytic subunit OS=Homo sapiens GN=PPP1CB PE=1 SV=3 - [PP1B_HUMAN]	64.44	3.98	1	1	1	1	327	37.1626
84	P62241	RPS8	40S ribosomal protein S8 OS=Homo sapiens GN=RPS8 PE=1 SV=2 - [RS8_HUMAN]	54.271	12.5	1	3	3	5	208	24.1902
85	P62328	TMSB4X	Thymosin beta-4 OS=Homo sapiens GN=TMSB4X PE=1 SV=2 - [TYB4_HUMAN]	42.6681	31.82	1	2	2	4	44	5.04952
86	P62424	RPL7A	60S ribosomal protein L7a OS=Homo sapiens GN=RPL7A PE=1 SV=2 - [RL7A_HUMAN]	130.745	28.95	1	10	10	13	266	29.977
87	P62750	RPL23A	60S ribosomal protein L23a OS=Homo sapiens GN=RPL23A PE=1 SV=1 - [RL23A_HUMAN]	86.9103	27.56	1	4	4	5	156	17.6841
88	P62753	RPS6	40S ribosomal protein S6 OS=Homo sapiens GN=RPS6 PE=1 SV=1 - [RS6_HUMAN]	42.05	4.82	1	1	1	1	249	28.663
89	P62913	RPL11	60S ribosomal protein L11 OS=Homo sapiens GN=RPL11 PE=1 SV=2 - [RL11_HUMAN]	71.3412	14.61	1	2	2	3	178	20.2396
90	P67809	YBX1	Nuclease-sensitive element-binding protein 1 OS=Homo sapiens GN=YBX1 PE=1 SV=3 - [YBOX1_HUMAN]	77.4481	31.17	3	5	5	9	324	35.9027
91	P69905	HBA1/HBA2	Hemoglobin subunit alpha OS=Homo sapiens GN=HBA1 PE=1 SV=2 - [HBA_HUMAN]	219.694	31.69	2	5	5	17	142	15.2479
92	P78385	KRT83	Keratin, type II cuticular Hb3 OS=Homo sapiens GN=KRT83 PE=1 SV=2 - [KRT83_HUMAN]	251.691	14.6	4	5	12	13	493	54.1605
93	P78386	KRT85	Keratin, type II cuticular Hb5 OS=Homo sapiens GN=KRT85 PE=1 SV=1 - [KRT85_HUMAN]	170.205	11.44	1	2	9	10	507	55.7665
94	P81605	DCD	Dermcidin OS=Homo sapiens GN=DCD PE=1 SV=2 - [DCD_HUMAN]	141.683	22.73	1	3	3	6	110	11.2768
95	P83731	RPL24	60S ribosomal protein L24 OS=Homo sapiens GN=RPL24 PE=1 SV=1 - [RL24_HUMAN]	63.3592	23.57	1	4	4	7	157	17.7679
96	P84098	RPL19	60S ribosomal protein L19 OS=Homo sapiens GN=RPL19 PE=1 SV=1 - [RL19_HUMAN]	68.1975	4.59	1	1	1	2	196	23.4512
97	P84101	SERF2	Small EDRK-rich factor 2 OS=Homo sapiens GN=SERF2 PE=1 SV=1 - [SERF2_HUMAN]	23.67	15.25	1	1	1	1	59	6.89564
98	Q00839	HNRNPU	Heterogeneous nuclear ribonucleoprotein U OS=Homo sapiens GN=HNRNPU PE=1 SV=6 - [HNRPU_HUMAN]	162.281	4	1	2	2	3	825	90.528
99	Q01130	SRSF2	Serine/arginine-rich splicing factor 2 OS=Homo sapiens GN=SRSF2 PE=1 SV=4 - [SRSF2_HUMAN]	79.05	3.62	2	1	1	1	221	25.4612
100	Q02543	RPL18A	60S ribosomal protein L18a OS=Homo sapiens GN=RPL18A PE=1 SV=2 - [RL18A_HUMAN]	38.19	10.23	1	2	2	2	176	20.7489
101	Q02878	RPL6	60S ribosomal protein L6 OS=Homo sapiens GN=RPL6 PE=1 SV=3 - [RL6_HUMAN]	60.1892	6.6	1	2	2	2	288	32.7076
102	Q04695	KRT17	Keratin, type I cytoskeletal 17 OS=Homo sapiens GN=KRT17 PE=1 SV=2 - [K1C17_HUMAN]	443.995	20.83	11	1	12	20	432	48.076
103	Q07020	RPL18	60S ribosomal protein L18 OS=Homo sapiens GN=RPL18 PE=1 SV=2 - [RL18_HUMAN]	63.21	6.91	1	1	1	1	188	21.6211
104	Q07955	SRSF1	Serine/arginine-rich splicing factor 1 OS=Homo sapiens GN=SRSF1 PE=1 SV=2 - [SRSF1_HUMAN]	37.6518	6.85	2	2	2	2	248	27.7278
105	Q08188	TGM3	Protein-glutamine gamma-glutamyltransferase E OS=Homo sapiens GN=TGM3 PE=1 SV=4 - [TGM3_HUMAN]	0	1.3	1	1	1	1	693	76.5836
106	Q08211	DHX9	ATP-dependent RNA helicase A OS=Homo sapiens GN=DHX9 PE=1 SV=4 - [DHX9_HUMAN]	26.51	2.28	1	3	3	3	1270	140.869
107	Q08554	DSC1	Desmocollin-1 OS=Homo sapiens GN=DSC1 PE=1 SV=2 - [DSC1_HUMAN]	28.97	1.68	1	1	1	1	894	99.9238
108	Q12905	ILF2	Interleukin enhancer-binding factor 2 OS=Homo sapiens GN=ILF2 PE=1 SV=2 - [ILF2_HUMAN]	70.49	3.59	1	1	1	1	390	43.0352
109	Q12906	ILF3	Interleukin enhancer-binding factor 3 OS=Homo sapiens GN=ILF3 PE=1 SV=3 - [ILF3_HUMAN]	44.0602	2.13	1	2	2	2	894	95.2791
110	Q13228	SELENBP1	Selenium-binding protein 1 OS=Homo sapiens GN=SELENBP1 PE=1 SV=2 - [SBP1_HUMAN]	31.15	2.12	1	1	1	1	472	52.3576
111	Q13243	SRSF5	Serine/arginine-rich splicing factor 5 OS=Homo sapiens GN=SRSF5 PE=1 SV=1 - [SRSF5_HUMAN]	30.94	3.31	3	1	1	1	272	31.2453
112	Q13748	TUBA3C/TUBA3D	Tubulin alpha-3C/D chain OS=Homo sapiens GN=TUBA3C PE=1 SV=3 - [TBA3C_HUMAN]	94.5091	15.33	3	1	5	6	450	49.9276
113	Q14525	KRT33B	Keratin, type I cuticular Ha3-II OS=Homo sapiens GN=KRT33B PE=1 SV=3 - [KT33B_HUMAN]	174.458	14.85	3	2	7	9	404	46.1845
114	Q14568	HSP90AA2P	Heat shock protein HSP 90-alpha A2 OS=Homo sapiens GN=HSP90AA2P PE=1 SV=2 - [HS902_HUMAN]	47.3656	6.12	4	2	2	2	343	39.3404
115	Q14694	USP10	Ubiquitin carboxyl-terminal hydrolase 10 OS=Homo sapiens GN=USP10 PE=1 SV=2 - [UBP10_HUMAN]	85.8323	4.51	1	3	3	5	798	87.0798
116	Q15554	TERF2	Telomeric repeat-binding factor 2 OS=Homo sapiens GN=TERF2 PE=1 SV=3 - [TERF2_HUMAN]	234.175	31.18	1	13	13	16	542	59.5566
117	Q16629	SRSF7	Serine/arginine-rich splicing factor 7 OS=Homo sapiens GN=SRSF7 PE=1 SV=1 - [SRSF7_HUMAN]	64.7647	10.92	1	3	3	3	238	27.35
118	Q5D862	FLG2	Filaggrin-2 OS=Homo sapiens GN=FLG2 PE=1 SV=1 - [FILA2_HUMAN]	20.4	0.5	1	1	1	1	2391	247.928
119	Q5T750	XP32	Skin-specific protein 32 OS=Homo sapiens GN=XP32 PE=1 SV=1 - [XP32_HUMAN]	32.46	3.2	1	1	1	1	250	26.2193
120	Q5VSP4	LCN1P1	Putative lipocalin 1-like protein 1 OS=Homo sapiens GN=LCN1P1 PE=5 SV=1 - [LC1L1_HUMAN]	24.4	6.79	2	1	1	1	162	17.907
121	Q6UWP8	SBSN	Suprabasin OS=Homo sapiens GN=SBSN PE=1 SV=2 - [SBSN_HUMAN]	33.4	9.15	1	1	1	1	590	60.5046
122	Q6UXN9	WDR82	WD repeat-containing protein 82 OS=Homo sapiens GN=WDR82 PE=1 SV=1 - [WDR82_HUMAN]	60.3656	8.95	1	3	3	4	313	35.0565
123	Q7L2E3	DHX30	Putative ATP-dependent RNA helicase DHX30 OS=Homo sapiens GN=DHX30 PE=1 SV=1 - [DHX30_HUMAN]	120.301	5.7	1	6	6	9	1194	133.855
124	Q7Z794	KRT77	Keratin, type II cytoskeletal 1b OS=Homo sapiens GN=KRT77 PE=1 SV=3 - [K2C1B_HUMAN]	171.784	8.65	1	2	6	16	578	61.8635
125	Q8IUE6	HIST2H2AB	Histone H2A type 2-B OS=Homo sapiens GN=HIST2H2AB PE=1 SV=3 - [H2A2B_HUMAN]	57.3173	17.69	1	1	3	4	130	13.9868
126	Q8WXF1	PSPC1	Paraspeckle component 1 OS=Homo sapiens GN=PSPC1 PE=1 SV=1 - [PSPC1_HUMAN]	330.184	21.22	2	10	12	22	523	58.7062
127	Q8WYQ5	DGCR8	Microprocessor complex subunit DGCR8 OS=Homo sapiens GN=DGCR8 PE=1 SV=1 - [DGCR8_HUMAN]	29.97	1.16	1	1	1	1	773	85.9912
128	Q92764	KRT35	Keratin, type I cuticular Ha5 OS=Homo sapiens GN=KRT35 PE=1 SV=5 - [KRT35_HUMAN]	171.471	10.77	1	1	6	7	455	50.3285
129	Q92841	DDX17	Probable ATP-dependent RNA helicase DDX17 OS=Homo sapiens GN=DDX17 PE=1 SV=2 - [DDX17_HUMAN]	271.571	12.07	1	6	8	10	729	80.222
130	Q93077	HIST1H2AC	Histone H2A type 1-C OS=Homo sapiens GN=HIST1H2AC PE=1 SV=3 - [H2A1C_HUMAN]	77.5927	26.15	7	1	4	5	130	14.0969
131	Q96CN9	GCC1	GRIP and coiled-coil domain-containing protein 1 OS=Homo sapiens GN=GCC1 PE=1 SV=1 - [GCC1_HUMAN]	24.11	1.42	1	1	1	1	775	87.7573
132	Q96I25	RBM17	Splicing factor 45 OS=Homo sapiens GN=RBM17 PE=1 SV=1 - [SPF45_HUMAN]	61.02	5.49	1	2	2	2	401	44.9339
133	Q96JA1	LRIG1	Leucine-rich repeats and immunoglobulin-like domains protein 1 OS=Homo sapiens GN=LRIG1 PE=1 SV=2 - [LRIG1_HUMAN]	38.01	0.73	1	1	1	1	1093	119.038
134	Q96KK5	HIST1H2AH	Histone H2A type 1-H OS=Homo sapiens GN=HIST1H2AH PE=1 SV=3 - [H2A1H_HUMAN]	72.8627	26.56	11	1	4	5	128	13.8978
135	Q99700	ATXN2	Ataxin-2 OS=Homo sapiens GN=ATXN2 PE=1 SV=2 - [ATX2_HUMAN]	28.05	0.84	1	1	1	1	1313	140.196
136	Q99729	HNRNPAB	Heterogeneous nuclear ribonucleoprotein A/B OS=Homo sapiens GN=HNRNPAB PE=1 SV=2 - [ROAA_HUMAN]	34.18	3.92	1	1	1	1	332	36.2024
137	Q9BQE3	TUBA1C	Tubulin alpha-1C chain OS=Homo sapiens GN=TUBA1C PE=1 SV=1 - [TBA1C_HUMAN]	121.392	17.37	4	2	6	7	449	49.8635
138	Q9BTC0	DIDO1	Death-inducer obliterator 1 OS=Homo sapiens GN=DIDO1 PE=1 SV=5 - [DIDO1_HUMAN]	47.7	0.63	1	1	1	1	2240	243.723
139	Q9HCC0	MCCC2	Methylcrotonoyl-CoA carboxylase beta chain, mitochondrial OS=Homo sapiens GN=MCCC2 PE=1 SV=1 - [MCCB_HUMAN]	54.2	3.2	1	1	1	1	563	61.2944
140	Q9NRA8	EIF4ENIF1	Eukaryotic translation initiation factor 4E transporter OS=Homo sapiens GN=EIF4ENIF1 PE=1 SV=2 - [4ET_HUMAN]	48.9782	2.13	1	2	2	2	985	108.134
141	Q9NRR4	DROSHA	Ribonuclease 3 OS=Homo sapiens GN=DROSHA PE=1 SV=2 - [RNC_HUMAN]	22.47	1.31	1	2	2	2	1374	159.214
142	Q9NSB4	KRT82	Keratin, type II cuticular Hb2 OS=Homo sapiens GN=KRT82 PE=1 SV=3 - [KRT82_HUMAN]	119.361	3.51	1	1	2	4	513	56.6163
143	Q9NY12	GAR1	H/ACA ribonucleoprotein complex subunit 1 OS=Homo sapiens GN=GAR1 PE=1 SV=1 - [GAR1_HUMAN]	95.1931	15.67	1	4	4	5	217	22.3342
144	Q9NZT1	CALML5	Calmodulin-like protein 5 OS=Homo sapiens GN=CALML5 PE=1 SV=2 - [CALL5_HUMAN]	44.65	15.07	1	2	2	2	146	15.8828
145	Q9P2I0	CPSF2	Cleavage and polyadenylation specificity factor subunit 2 OS=Homo sapiens GN=CPSF2 PE=1 SV=2 - [CPSF2_HUMAN]	57.729	2.17	1	2	2	2	782	88.4307
146	Q9UHR5	SAP30BP	SAP30-binding protein OS=Homo sapiens GN=SAP30BP PE=1 SV=1 - [S30BP_HUMAN]	31.06	4.22	1	1	1	1	308	33.8497
147	Q9UL18	AGO1	Protein argonaute-1 OS=Homo sapiens GN=AGO1 PE=1 SV=3 - [AGO1_HUMAN]	33.49	1.17	2	1	1	1	857	97.1521
148	Q9Y3U8	RPL36	60S ribosomal protein L36 OS=Homo sapiens GN=RPL36 PE=1 SV=3 - [RL36_HUMAN]	37.6	8.57	1	1	1	1	105	12.2459
149	Q9Y3Y2	CHTOP	Chromatin target of PRMT1 protein OS=Homo sapiens GN=CHTOP PE=1 SV=2 - [CHTOP_HUMAN]	71.15	5.24	1	1	1	1	248	26.3803
150	Q9Y5J1	UTP18	U3 small nucleolar RNA-associated protein 18 homolog OS=Homo sapiens GN=UTP18 PE=1 SV=3 - [UTP18_HUMAN]	36.52	3.24	1	1	1	1	556	61.9644
151	Q9Y6M1	IGF2BP2	Insulin-like growth factor 2 mRNA-binding protein 2 OS=Homo sapiens GN=IGF2BP2 PE=1 SV=2 - [IF2B2_HUMAN]	97.5278	6.51	1	3	3	4	599	66.0806
152	Q9Y6X9	MORC2	MORC family CW-type zinc finger protein 2 OS=Homo sapiens GN=MORC2 PE=1 SV=2 - [MORC2_HUMAN]	45.61	1.65	1	2	2	2	1032	117.75
