# Supplementary material for: NLRP7 deubiquitination by USP10 promotes tumor progression and tumor-associated macrophage polarization in colorectal cancer
Source: J Exp Clin Cancer Res. 2021 Apr 10;40:126. doi: 10.1186/s13046-021-01920-y (PMC8035766; doi:10.1186/s13046-021-01920-y)
Supplement: Supplementary file 5 — Additional file 5: The list of 398 genes that were positively correlated with NLRP7 expression in CRC cells. [file 13046_2021_1920_MOESM5_ESM.xls]

Gene ID	Gene Symbol	Type
51495	HACD3	mRNA
51332	SPTBN5	mRNA
210	ALAD	mRNA
9140	ATG12	mRNA
1525	CXADR	mRNA
4121	MAN1A1	mRNA
100652748	TIMM23B	mRNA
9134	CCNE2	mRNA
548596	CKMT1A	mRNA
1605	DAG1	mRNA
5325	PLAGL1	mRNA
4151	MB	mRNA
8741	TNFSF13	mRNA
5514	PPP1R10	mRNA
2548	GAA	mRNA
1999	ELF3	mRNA
91612	CHURC1	mRNA
221785	ZSCAN25	mRNA
5971	RELB	mRNA
114034	TOE1	mRNA
253430	IPMK	mRNA
57214	CEMIP	mRNA
58986	TMEM8A	mRNA
79971	WLS	mRNA
9882	TBC1D4	mRNA
5365	PLXNB3	mRNA
84230	LRRC8C	mRNA
602	BCL3	mRNA
92126	DSEL	mRNA
165631	PARP15	mRNA
57561	ARRDC3	mRNA
23647	ARFIP2	mRNA
55757	UGGT2	mRNA
64423	INF2	mRNA
6303	SAT1	mRNA
83715	ESPN	mRNA
23266	ADGRL2	mRNA
100463486	MTRNR2L8	mRNA
5352	PLOD2	mRNA
51614	ERGIC3	mRNA
27348	TOR1B	mRNA
54480	CHPF2	mRNA
79679	VTCN1	mRNA
27020	NPTN	mRNA
4792	NFKBIA	mRNA
81490	PTDSS2	mRNA
79077	DCTPP1	mRNA
64761	PARP12	mRNA
3105	HLA-A	mRNA
9750	RIPOR2	mRNA
645	BLVRB	mRNA
28231	SLCO4A1	mRNA
93611	FBXO44	mRNA
63941	NECAB3	mRNA
11078	TRIOBP	mRNA
55959	SULF2	mRNA
483	ATP1B3	mRNA
9066	SYT7	mRNA
55707	NECAP2	mRNA
37	ACADVL	mRNA
254887	ZDHHC23	mRNA
54972	TMEM132A	mRNA
7037	TFRC	mRNA
79990	PLEKHH3	mRNA
960	CD44	mRNA
593	BCKDHA	mRNA
81567	TXNDC5	mRNA
10741	RBBP9	mRNA
3576	CXCL8	mRNA
1889	ECE1	mRNA
2030	SLC29A1	mRNA
50649	ARHGEF4	mRNA
55020	TTC38	mRNA
10060	ABCC9	mRNA
642475	MROH6	mRNA
57002	YAE1	mRNA
55298	RNF121	mRNA
1654	DDX3X	mRNA
160419	C12orf50	mRNA
251	ALPG	mRNA
28988	DBNL	mRNA
23471	TRAM1	mRNA
5982	RFC2	mRNA
6533	SLC6A6	mRNA
285600	KIAA0825	mRNA
1528	CYB5A	mRNA
9289	ADGRG1	mRNA
3572	IL6ST	mRNA
55331	ACER3	mRNA
2048	EPHB2	mRNA
961	CD47	mRNA
4035	LRP1	mRNA
445	ASS1	mRNA
10994	ILVBL	mRNA
4137	MAPT	mRNA
5796	PTPRK	mRNA
55806	HR	mRNA
7128	TNFAIP3	mRNA
54843	SYTL2	mRNA
23516	SLC39A14	mRNA
56898	BDH2	mRNA
51162	EGFL7	mRNA
10371	SEMA3A	mRNA
55269	PSPC1	mRNA
26502	NARF	mRNA
2717	GLA	mRNA
10609	P3H4	mRNA
6659	SOX4	mRNA
8870	IER3	mRNA
22822	PHLDA1	mRNA
1026	CDKN1A	mRNA
6590	SLPI	mRNA
2247	FGF2	mRNA
6286	S100P	mRNA
81542	TMX1	mRNA
3489	IGFBP6	mRNA
157506	RDH10	mRNA
1843	DUSP1	mRNA
23648	SSBP3	mRNA
207063	DHRSX	mRNA
3725	JUN	mRNA
692312	PPAN-P2RY11	mRNA
5920	RARRES3	mRNA
404281	YY2	mRNA
29927	SEC61A1	mRNA
1917	EEF1A2	mRNA
10404	CPQ	mRNA
196	AHR	mRNA
6398	SECTM1	mRNA
4144	MAT2A	mRNA
100462981	MTRNR2L2	mRNA
7079	TIMP4	mRNA
408	ARRB1	mRNA
1075	CTSC	mRNA
79642	ARSJ	mRNA
3065	HDAC1	mRNA
388	RHOB	mRNA
2861	GPR37	mRNA
3037	HAS2	mRNA
151963	MB21D2	mRNA
10184	LHFPL2	mRNA
6275	S100A4	mRNA
2171	FABP5	mRNA
954	ENTPD2	mRNA
537	ATP6AP1	mRNA
55585	UBE2Q1	mRNA
26515	TIMM10B	mRNA
7031	TFF1	mRNA
80824	DUSP16	mRNA
347734	SLC35B2	mRNA
6988	TCTA	mRNA
3340	NDST1	mRNA
2706	GJB2	mRNA
716	C1S	mRNA
6347	CCL2	mRNA
55244	SLC47A1	mRNA
7045	TGFBI	mRNA
10970	CKAP4	mRNA
79668	PARP8	mRNA
1611	DAP	mRNA
80856	LNPK	mRNA
56926	NCLN	mRNA
1316	KLF6	mRNA
10103	TSPAN1	mRNA
81671	VMP1	mRNA
5373	PMM2	mRNA
1291	COL6A1	mRNA
79041	TMEM38A	mRNA
60681	FKBP10	mRNA
118472	ZNF511	mRNA
55658	RNF126	mRNA
83786	FRMD8	mRNA
4054	LTBP3	mRNA
6948	TCN2	mRNA
9024	BRSK2	mRNA
93183	PIGM	mRNA
6184	RPN1	mRNA
4205	MEF2A	mRNA
9966	TNFSF15	mRNA
1366	CLDN7	mRNA
25805	BAMBI	mRNA
26232	FBXO2	mRNA
4605	MYBL2	mRNA
84945	ABHD13	mRNA
2588	GALNS	mRNA
3383	ICAM1	mRNA
3956	LGALS1	mRNA
715	C1R	mRNA
4924	NUCB1	mRNA
6558	SLC12A2	mRNA
1824	DSC2	mRNA
57515	SERINC1	mRNA
3399	ID3	mRNA
7264	TSTA3	mRNA
80742	PRR3	mRNA
5163	PDK1	mRNA
7083	TK1	mRNA
2621	GAS6	mRNA
1490	CTGF	mRNA
3106	HLA-B	mRNA
1953	MEGF6	mRNA
2495	FTH1	mRNA
55092	TMEM51	mRNA
126868	MAB21L3	mRNA
22859	ADGRL1	mRNA
133	ADM	mRNA
155066	ATP6V0E2	mRNA
57521	RPTOR	mRNA
6428	SRSF3	mRNA
26268	FBXO9	mRNA
3107	HLA-C	mRNA
10949	HNRNPA0	mRNA
84976	DISP1	mRNA
80727	TTYH3	mRNA
1203	CLN5	mRNA
112267876	LOC112267876	mRNA
5002	SLC22A18	mRNA
103344718	HOTS	mRNA
6604	SMARCD3	mRNA
10311	VPS26C	mRNA
6427	SRSF2	mRNA
10105	PPIF	mRNA
10124	ARL4A	mRNA
5743	PTGS2	mRNA
84279	PRADC1	mRNA
3659	IRF1	mRNA
22890	ZBTB1	mRNA
9314	KLF4	mRNA
56270	WDR45B	mRNA
3397	ID1	mRNA
79073	TMEM109	mRNA
5270	SERPINE2	mRNA
26020	LRP10	mRNA
230	ALDOC	mRNA
6277	S100A6	mRNA
53358	SHC3	mRNA
4059	BCAM	mRNA
80853	KDM7A	mRNA
5349	FXYD3	mRNA
1545	CYP1B1	mRNA
7161	TP73	mRNA
80781	COL18A1	mRNA
7803	PTP4A1	mRNA
10252	SPRY1	mRNA
1294	COL7A1	mRNA
949	SCARB1	mRNA
8763	CD164	mRNA
51306	FAM13B	mRNA
8991	SELENBP1	mRNA
347902	AMIGO2	mRNA
124044	SPATA2L	mRNA
3959	LGALS3BP	mRNA
6432	SRSF7	mRNA
4170	MCL1	mRNA
250	ALPP	mRNA
3656	IRAK2	mRNA
412	STS	mRNA
6431	SRSF6	mRNA
7316	UBC	mRNA
54206	ERRFI1	mRNA
4671	NAIP	mRNA
57222	ERGIC1	mRNA
8000	PSCA	mRNA
1122	CHML	mRNA
79415	CYBC1	mRNA
861	RUNX1	mRNA
121457	IKBIP	mRNA
10844	TUBGCP2	mRNA
3726	JUNB	mRNA
7574	ZNF26	mRNA
64175	P3H1	mRNA
10248	POP7	mRNA
3784	KCNQ1	mRNA
1138	CHRNA5	mRNA
5990	RFX2	mRNA
3052	HCCS	mRNA
682	BSG	mRNA
5351	PLOD1	mRNA
55602	CDKN2AIP	mRNA
23065	EMC1	mRNA
54997	TESC	mRNA
351	APP	mRNA
950	SCARB2	mRNA
4240	MFGE8	mRNA
501	ALDH7A1	mRNA
2537	IFI6	mRNA
56882	CDC42SE1	mRNA
262	AMD1	mRNA
3604	TNFRSF9	mRNA
118429	ANTXR2	mRNA
11074	TRIM31	mRNA
10512	SEMA3C	mRNA
2678	GGT1	mRNA
25800	SLC39A6	mRNA
221035	REEP3	mRNA
9641	IKBKE	mRNA
2335	FN1	mRNA
205428	C3orf58	mRNA
3727	JUND	mRNA
113444	SMIM12	mRNA
629	CFB	mRNA
5834	PYGB	mRNA
64332	NFKBIZ	mRNA
822	CAPG	mRNA
9308	CD83	mRNA
79709	COLGALT1	mRNA
9589	WTAP	mRNA
80022	MYO15B	mRNA
160492	LMNTD1	mRNA
57088	PLSCR4	mRNA
771	CA12	mRNA
83699	SH3BGRL2	mRNA
79644	SRD5A3	mRNA
201595	STT3B	mRNA
374	AREG	mRNA
5091	PC	mRNA
217	ALDH2	mRNA
1942	EFNA1	mRNA
54732	TMED9	mRNA
3988	LIPA	mRNA
8099	CDK2AP1	mRNA
2593	GAMT	mRNA
9518	GDF15	mRNA
6382	SDC1	mRNA
10602	CDC42EP3	mRNA
53344	CHIC1	mRNA
7138	TNNT1	mRNA
10618	TGOLN2	mRNA
7733	ZNF180	mRNA
7227	TRPS1	mRNA
220963	SLC16A9	mRNA
7164	TPD52L1	mRNA
23423	TMED3	mRNA
253782	CERS6	mRNA
1948	EFNB2	mRNA
6446	SGK1	mRNA
1728	NQO1	mRNA
2017	CTTN	mRNA
729993	SHISA9	mRNA
770	CA11	mRNA
10312	TCIRG1	mRNA
30827	CXXC1	mRNA
11098	PRSS23	mRNA
22883	CLSTN1	mRNA
375791	CYSRT1	mRNA
6414	SELENOP	mRNA
85450	ITPRIP	mRNA
2355	FOSL2	mRNA
5034	P4HB	mRNA
55038	CDCA4	mRNA
25794	FSCN2	mRNA
2348	FOLR1	mRNA
113763	ZBED6CL	mRNA
126321	MFSD12	mRNA
8543	LMO4	mRNA
2521	FUS	mRNA
4267	CD99	mRNA
27018	BEX3	mRNA
5033	P4HA1	mRNA
55964	3-Sep	mRNA
81618	ITM2C	mRNA
57102	C12orf4	mRNA
153129	SLC38A9	mRNA
1468	SLC25A10	mRNA
29099	COMMD9	mRNA
84929	FIBCD1	mRNA
22856	CHSY1	mRNA
728689	EIF3CL	mRNA
57449	PLEKHG5	mRNA
23061	TBC1D9B	mRNA
25824	PRDX5	mRNA
105375355	UPK3B	mRNA
252839	TMEM9	mRNA
9189	ZBED1	mRNA
6553	SLC9A5	mRNA
55905	RNF114	mRNA
140467	ZNF358	mRNA
26470	SEZ6L2	mRNA
23446	SLC44A1	mRNA
55858	TMEM165	mRNA
29923	HILPDA	mRNA
145957	NRG4	mRNA
79774	GRTP1	mRNA
6452	SH3BP2	mRNA
2027	ENO3	mRNA
6405	SEMA3F	mRNA
8714	ABCC3	mRNA
7756	ZNF207	mRNA
3995	FADS3	mRNA
5608	MAP2K6	mRNA
6430	SRSF5	mRNA
84246	MED10	mRNA
5836	PYGL	mRNA
9315	NREP	mRNA
8140	SLC7A5	mRNA
80114	BICC1	mRNA
23062	GGA2	mRNA
55068	ENOX1	mRNA
